# Supplementary material for: Spontaneous Regeneration of Plantlets Derived from Hairy Root Cultures of Lopezia racemosa and the Cytotoxic Activity of Their Organic Extracts
Source: Plants (Basel). 2022 Jan 6;11(2):150. doi: 10.3390/plants11020150 (PMC8780091; doi:10.3390/plants11020150)
Supplement: Supplementary file 1 [file plants-11-00150-s001.zip]

Archive with 1 entries (1 files):
- plants-1485403-supplementary.pdf
